# Supplementary material for: Evaluating the role of observational uncertainty in climate impact assessments: Temperature-driven yellow fever risk in South America
Source: PLOS Clim. Author manuscript; Available in PMC 2025 Dec 15. (PMC7618474; doi:10.1371/journal.pclm.0000601)
Supplement: Supplementary Material [file EMS211187-supplement-Supplementary_Material.zip]

Archive with 6 entries (6 files):
- pclm.0000601.s001.pdf
- pclm.0000601.s002.pdf
- pclm.0000601.s003.pdf
- pclm.0000601.s004.pdf
- pclm.0000601.s005.pdf
- pclm.0000601.s006.pdf
